# Supplementary material for: Validation of the Flexible and Rigid Cognitive Restraint Scales in a General French Population
Source: Int J Environ Res Public Health. 2022 Sep 30;19(19):12519. doi: 10.3390/ijerph191912519 (PMC9564632; doi:10.3390/ijerph191912519)
Supplement: Supplementary file 1 [file ijerph-19-12519-s001.zip]

Archive with 1 entries (1 files):
- ijerph-1843575-supplementary.pdf
